# Supplementary material for: Using Game Theory to Understand Systemic Acquired Resistance as a Bet-Hedging Option for Increasing Fitness When Disease Is Uncertain
Source: Plants (Basel). 2019 Jul 12;8(7):219. doi: 10.3390/plants8070219 (PMC6681293; doi:10.3390/plants8070219)
Supplement: Supplementary file 1 [file plants-08-00219-s001.zip]

Archive with 1 entries (1 files):
- plants-543883-supplementary.R
