# Supplementary material for: Using Game Theory to Understand Systemic Acquired Resistance as a Bet-Hedging Option for Increasing Fitness When Disease Is Uncertain
Source: Plants (Basel). 2019 Jul 12;8(7):219. doi: 10.3390/plants8070219 (PMC6681293; doi:10.3390/plants8070219)
Supplement: Supplementary file 1 [file plants-08-00219-s001.zip › plants-543883-supplementary.R]

# Game theory-based model for simulating competition between hypothetical plant populations with or
# without the capability for inducing systemic acquired resistance (SAR). Parameters are developed
# based on growth costs directly measured from Monterey pine - pitch canker study and costs synthesized
# from meta-analysis of literature on fitness costs of SAR in various plant systems
	
# Set seed value to generate same random numbers each time simulation is run

set.seed(8)

# Define number of times to run the simulation

last.run<-100

# Define length of each individual simulation run

last.generation<-1000
n.generation<-last.generation+1

# Define number of file names to store for total number of simulation runs

test=character(last.run)

# Generate for loop to replicate model many times

for(x in 1:last.run){

# Generate data array for storing all relevant information per each simulation run

game.theory<-array(0,c(n.generation,7))

# Assign names for each column; generation, population sizes, disease states, decision tools and fitness values

colnames(game.theory)<-c("Generation","Disease","Decision.tool","SAR.fitness","Const.fitness","SAR.pop","Const.pop")

# Assign column of data array to store time point

game.theory[1:n.generation,1]<-1:n.generation

# Construct matrices to store population vectors and set initial population size
# Put initial value in column 1, subsequent values in columns 2,...,last.generation

SAR.x<-matrix(0,nrow=1,ncol=last.generation+1)
SAR.x[,1]<-5
Constit.x<-matrix(0,nrow=1,ncol=last.generation+1)
Constit.x[,1]<-995

# Set disease probability

disease.P<-0.4

# Set probability for SAR false positive

FPP=0.4

# Set probability for SAR false negative

FNP=FPP/2


# Set fitness for SAR population given true negative disease prediction

Priming.fitness.TN=1

# Set fitness for SAR population given true positive disease prediction

Priming.fitness.TP=0.845222

# Set SAR cost of false negative disease prediction

CFN=0.710942

# Set SAR cost of false positive disease prediction

CFP=0.895777

# Set fitness for constitutive population given no disease where constitutive
# resistance is more fit than the SAR population in the absence of disease - 
# comment out if running the model under the alternative scenario

TN=1.05

# Set fitness for constitutive population given no disease where constitutive
# resistance is less fit than the SAR population in the absence of disease - 
# comment out if running the model under the complementary scenario

#TN=0.97

# Set fitness for constitutive population given disease

TP=0.660942

# Construct matrices to store disease states, decision tools, fitness values, etc.

disease.state<-matrix(0,nrow=1,ncol=last.generation+1)
disease.state[,1]<-rbinom(1,1,disease.P)
decision.tool<-matrix(0,nrow=1,ncol=last.generation+1)
decision.tool[,1]<-runif(1,0,1)
SAR.fitness<-matrix(0,nrow=1,ncol=last.generation+1)
SAR.fitness[,1]<-if(disease.state[,1]==1){
			if(decision.tool[,1]>FNP){
				Priming.fitness.TP
			}else{
				CFN
			}
		}else{
			if(decision.tool[,1]<=FPP){
				CFP
			}else{
				Priming.fitness.TN
			}
		}
C.fitness<-matrix(0,nrow=1,ncol=last.generation+1)
C.fitness[,1]<-if(disease.state[,1]<1){
			TN
		}else{
			TP
		}

# Iterate over time

for (t in 1:last.generation){

# Store disease state for each time point

disease.state[,t+1]<-rbinom(1,1,disease.P)
game.theory[1:n.generation,2]<-disease.state

# Store decision tool for each time point

decision.tool[,t+1]<-runif(1,0,1)
game.theory[1:n.generation,3]<-decision.tool

# Store SAR fitness value for each time point

SAR.fitness[,t+1]<-if(disease.state[,t]==1){
			if(decision.tool[,t]>FNP){
				Priming.fitness.TP
			}else{
				CFN
			}
		}else{
			if(decision.tool[,t]<=FPP){
				CFP
			}else{
				Priming.fitness.TN
			}
		}
game.theory[1:n.generation,4]<-SAR.fitness

# Store SAR fitness value for each time point

C.fitness[,t+1]<-if(disease.state[,t]<1){
			TN
		}else{
			TP
		}
game.theory[1:n.generation,5]<-C.fitness

# Store SAR population size for each time point

SAR.x[,t+1]<-if(SAR.x[,t]>=1){
			if(Constit.x[,t]>0){
				(SAR.fitness[,t+1]*SAR.x[,t]*1000)/(SAR.fitness[,t+1]*SAR.x[,t]+C.fitness[,t+1]*Constit.x[,t])
			}else{
				1000
			}
		}else{
			0
		}
game.theory[1:n.generation,6]<-SAR.x

# Store constitutive population size for each time point

Constit.x[,t+1]<-1000-SAR.x[,t+1]
game.theory[1:n.generation,7]<-Constit.x
}

# Plot populations over time

plot(1:n.generation,SAR.x,type="l",xlab="Generation",ylab="Population size",ylim=c(0,1000),cex.axis=1.5,cex.lab=1.5)
lines(1:n.generation,Constit.x,type="l",lty=2)
legend("right",legend=c("SAR + Constitutive","Constitutive only"),lty=1:2,cex=1.2)

# Design iteration for file names to generate new name for each simulation run

test[x]=paste("gametheory-",x,".Rdata",sep='')

# Save the dataset from each simulation run using a different file name based on the previous step

save(game.theory,file=test[x])

# Close for-loop to run simulation many times

}

# Display dataset head for current simulation run

head(game.theory)

# Load plyr package for compiling data from all simulations

library(plyr)

# Make a list of the file names

file.names<-as.list(paste0("gametheory-",1:last.run,".Rdata"))

# Load each file and return an array of all of them combined

combined.array<-laply(file.names,function(x){
	load(x)
	return(game.theory)
	})

# Get a matrix of means across the stacked dimensions of the array

means<-aaply(combined.array,c(2,3),mean)

# Get a matrix of standard deviations

SDs<-aaply(combined.array, c(2,3), sd)

# Plot averaged populations

plot(1:n.generation,means[,6],type="l",xlab="Generation",ylab="Population size",ylim=c(0,1000),cex.axis=1.5,cex.lab=1.5)
lines(1:n.generation,means[,7],type="l",lty=2)
legend("right",legend=c("SAR + Constitutive","Constitutive only"),lty=1:2,cex=1.2)

# Display means for averaged populations

means

# Display standard deviations for averaged populations

SDs

# SAR Fitness analysis

# Define fitness values given no false positive or negative priming events

W_SAR_npr_p0 <-1
W_SAR_npr_p1 <-0.710942
W_SAR_pr_p0 <-0.895777
W_SAR_pr_p1 <-0.845222

W_CON_C_p0 <-1.05
W_CON_A_p0 <-0.97
W_CON_p1 <-0.660942

# Identify false positive (phi) and false negative (omega) priming probabilities

phi <-FPP
omega <-phi/2
p <-seq(0,1,0.01)

EW_SAR_p <-(1-p)*(phi*W_SAR_pr_p0 + (1-phi)*W_SAR_npr_p0) +
              p*((1-omega)*W_SAR_pr_p1 +omega*W_SAR_npr_p1)

EW_CON_C_p <-(1-p)*W_CON_C_p0 +p*W_CON_p1
EW_CON_A_p <-(1-p)*W_CON_A_p0 +p*W_CON_p1

# Calculate slope and intercept for SAR population

SAR_slope<- EW_SAR_p[101]-EW_SAR_p[1]
SAR_int<- EW_SAR_p[1]

# Calculate slope and intercept for consitutive (complementary) population

Con.slope.c<- W_CON_p1-W_CON_C_p0
Con.int.c<- W_CON_C_p0

# Calculate slope and intercept for consitutive (alternative) population

Con.slope.a<- W_CON_p1-W_CON_A_p0
Con.int.a<- W_CON_A_p0

# Calculate p* for complementary and alternative strategies

P.star.com<- (Con.int.c-SAR_int)/(SAR_slope-Con.slope.c)
P.star.alt<- (Con.int.a-SAR_int)/(SAR_slope-Con.slope.a)

# Plot solutions and click on graph in desired location for the legend

win.graph()
W_plot <-plot(p,EW_SAR_p, ty="l", lty=1, lwd=4, xlab="probability of disease",
              ylab="expected fitness", ylim=c(0.5,1.05))
              lines(p,EW_CON_C_p, lty=2, lwd=4)
              lines(p,EW_CON_A_p, lty=3, lwd=4)
              legend(locator(1), c("SAR","Constitutive, complementary", "Constitutive, alternative"),
                      lty=c(1,2,3))

abline(v=P.star.com)
P.star.com
abline(v=P.star.alt)
P.star.alt
